# Supplementary material for: Prevalence and association testing of antinuclear antibodies and inflammatory bowel disease in Taiwan
Source: PeerJ. 2025 Nov 28;13:e20474. doi: 10.7717/peerj.20474 (PMC12667684; doi:10.7717/peerj.20474)
Supplement: Supplemental Information 2 [file peerj-13-20474-s002.csv]

Sex	Disease	ANA	AnyBiologics	1EIM_Skin	1EIM_Joint	1EIM_Eye	1EIM_Others	1AnyEIM	CD_Location	CD_Behaviour	PerianalDisease	UC_Location	5_ASA	Steroids	AZA	6_MP	UseOfIFX	UseOfHumira	UseOfVED	UseOfUSK
M	UC	Neg	N	N	N	N	N	N				E2	Y	Y	N	N	N	N	N	N
M	UC	Neg	N	N	N	N	N	N				E3	Y	Y	N	N	N	N	N	N
M	UC	Pos	Y	Y	N	N	N	Y				E3	Y	N	N	N	Y	Y	N	N
F	CD	Neg	Y	N	N	N	N	N	L1	B1			N	N	Y	N	N	Y	Y	N
M	CD	Neg	Y	N	Y	N	N	Y	L3	B3			Y	Y	Y	N	N	Y	Y	N
M	UC	Neg	Y	N	Y	N	N	Y				E3	Y	Y	N	N	N	Y	N	N
M	UC	Neg	N	N	Y	N	N	Y				E1	Y	N	Y	N	N	N	N	N
F	CD	Pos	Y	N	Y	N	Y	Y	L3	B1			Y	Y	Y	N	N	N	Y	N
F	CD	Pos	Y	N	N	N	N	N	L1	B1			Y	Y	Y	N	N	Y	N	N
M	UC	Pos	N	N	N	N	N	N				E2	Y	Y	N	N	N	N	N	N
F	UC	Neg	Y	N	N	N	N	N				E2	Y	Y	N	N	N	N	Y	Y
M	UC	Neg	Y	N	N	N	Y	Y				E2	Y	Y	N	N	Y	Y	Y	N
M	UC	Pos	N	N	N	N	N	N				E2	Y	N	N	N	N	N	N	N
F	CD	Neg	Y	N	N	N	N	N	L1	B3			Y	Y	Y	N	N	Y	N	N
F	UC	Pos	Y	N	N	N	N	N				E3	Y	N	Y	N	N	Y	Y	N
M	UC	Neg	N	N	N	N	N	N				E1	Y	N	N	N	N	N	N	N
F	CD	Pos	Y	N	N	N	N	N	L2	B1			Y	N	N	N	N	N	Y	N
F	CD	Neg	Y	N	N	N	N	N	L1	B1			Y	N	N	N	N	N	Y	N
M	CD	Pos	N	N	Y	N	N	Y	L3	B1			Y	Y	N	N	N	N	N	N
M	CD	Neg	Y	N	N	N	N	N	L4	B2			Y	N	Y	N	N	Y	Y	N
M	UC	Pos	Y	N	N	N	N	N				E3	N	N	N	N	N	Y	N	N
M	UC	Neg	N	N	N	N	N	N				E2	Y	N	N	N	N	N	N	N
M	CD	Neg	N	N	N	N	N	N	L3	B2			N	Y	Y	N	N	N	N	N
M	UC	Neg	N	N	N	N	N	N				E3	N	N	N	N	N	N	N	N
F	UC	Neg	N	N	N	N	N	N				E3	Y	N	N	N	N	N	N	N
F	CD	Neg	N	N	N	N	N	N	L1	B2			N	N	N	N	N	N	N	N
M	UC	Neg	Y	N	N	N	N	N				E2	Y	N	N	N	N	N	Y	N
M	CD	Neg	N	N	N	N	N	N	L3	B2			N	N	N	N	N	N	N	N
M	UC	Neg	N	N	N	N	N	N				E3	N	N	N	N	N	N	N	N
M	CD	Neg	N	N	N	N	N	N	L1	B1			N	N	N	N	N	N	N	N
M	UC	Neg	Y	N	N	N	N	N				E3	N	N	N	N	N	N	Y	N
M	UC	Neg	N	N	N	N	N	N				E3	Y	N	N	N	N	N	N	N
M	UC	Pos	N	N	N	N	N	N				E3	Y	N	N	N	N	N	N	N
M	UC	Neg	N	N	N	N	N	N				E3	Y	N	N	N	N	N	N	N
F	UC	Pos	N	N	N	N	N	N				E3	Y	N	N	N	N	N	N	N
F	UC	Pos	Y	N	N	N	N	N				E3	Y	N	Y	N	N	N	Y	Y
M	UC	Neg	N	N	N	N	N	N				E1	N	N	N	N	N	N	N	N
M	CD	Neg	Y	N	N	N	N	N	L3	B2	P		Y	Y	Y	N	N	N	Y	Y
F	UC	Neg	N	N	N	N	N	N				E3	N	N	N	N	N	N	N	N
M	UC	Neg	N	N	N	N	N	N				E3	Y	N	N	N	N	N	N	N
M	UC	Neg	Y	N	N	N	N	N				E3	Y	Y	N	N	N	Y	N	N
M	UC	Neg	N	N	N	N	N	N				E3	Y	N	N	N	N	N	N	N
F	CD	Neg	N	N	N	N	N	N	L4	B1			Y	Y	N	N	N	N	N	N
F	UC	Neg	N	N	N	N	N	N				E2	Y	N	N	N	N	N	N	N
M	UC	Neg	N	N	N	N	N	N				E2	Y	N	N	N	N	N	N	N
F	UC	Neg	N	N	N	N	N	N				E3	Y	N	N	N	N	N	N	N
F	CD	Neg	N	N	N	N	N	N	L1	B3	P		N	N	N	N	N	N	N	N
F	UC	Neg	N	N	N	N	N	N				E3	N	N	N	N	N	N	N	N
M	UC	Neg	Y	N	N	N	N	N				E3	N	N	N	N	Y	N	Y	Y
M	CD	Neg	Y	N	N	N	N	N	L3	B1			N	N	N	N	N	N	Y	N
F	UC	Neg	Y	N	N	N	N	N				E3	N	N	N	N	N	N	Y	N
F	UC	Neg	Y	N	N	N	N	N				E2	Y	Y	Y	N	N	N	Y	N
F	UC	Neg	Y	N	N	N	N	N				E2	Y	N	N	N	N	N	Y	N
M	UC	Neg	N	N	N	N	N	N				E3	N	N	N	N	N	N	N	N
M	CD	Neg	Y	N	N	N	N	N	L1	B3	P		Y	N	N	N	N	N	N	Y
F	UC	Neg	N	N	N	N	N	N				E1	Y	N	N	N	N	N	N	N
M	CD	Neg	Y	N	N	N	N	N	L3	B2			N	N	N	N	N	N	Y	Y
F	UC	Neg	N	N	N	N	N	N				E1	Y	N	N	N	N	N	N	N
F	UC	Neg	N	N	N	N	N	N				E3	N	N	N	N	N	N	N	N
M	CD	Neg	Y	N	N	N	N	N	L1	B2			N	N	N	N	N	N	N	Y
M	CD	Neg	Y	N	N	N	N	N	L3	B3	P		Y	N	N	N	Y	N	N	N
F	UC	Neg	Y	N	N	N	N	N				E1	N	N	N	N	N	N	Y	N
M	UC	Neg	Y	N	Y	N	N	Y				E2	Y	Y	N	N	N	Y	Y	N
F	UC	Pos	N	N	N	N	Y	Y				E3	N	N	N	N	N	N	N	N
F	UC	Neg	N	N	N	N	N	N				E3	N	N	N	N	N	N	N	N
M	CD	Neg	Y	N	N	N	N	N	L1	B1			N	N	N	N	Y	N	N	N
M	UC	Neg	Y	Y	Y	N	N	Y				E3	N	N	N	N	N	N	N	Y
F	UC	Pos	N	N	N	N	N	N				E2	Y	Y	N	N	N	N	N	N
M	UC	Pos	N	N	N	N	N	N				E3	Y	N	N	N	N	N	N	N
M	UC	Pos	N	N	N	N	N	N				E3	Y	N	N	N	N	N	N	N
M	CD	Neg	Y	N	N	N	N	N	L3	B2			N	N	N	N	N	N	N	Y
M	UC	Pos	N	N	N	N	N	N				E3	N	N	N	N	N	N	N	N
F	UC	Neg	N	N	N	N	N	N				E2	Y	N	N	N	N	N	N	N
M	UC	Neg	N	N	N	N	N	N				E1	Y	N	N	N	N	N	N	N
M	CD	Neg	Y	N	N	N	N	N	L1	B3			N	N	N	N	N	N	Y	Y
M	UC	Neg	Y	Y	Y	N	N	Y				E2	Y	N	N	N	Y	N	N	N
F	UC	Neg	N	N	N	N	N	N				E3	N	N	N	N	N	N	N	N
F	UC	Neg	N	N	N	N	N	N				E1	N	N	N	N	N	N	N	N
M	UC	Neg	N	N	N	N	N	N				E1	N	N	N	N	N	N	N	N
F	CD	Neg	N	N	N	N	N	N	L3	B1			N	N	N	N	N	N	N	N
M	CD	Neg	Y	N	Y	N	N	Y	L3	B3			N	N	N	N	Y	N	N	N
F	UC	Neg	N	N	N	N	N	N				E1	Y	N	N	N	N	N	N	N
M	UC	Neg	Y	N	Y	N	N	Y				E3	Y	N	N	N	N	Y	Y	Y
M	CD	Neg	N	N	N	N	N	N	L1	B1			Y	Y	Y	N	N	N	N	N
M	CD	Neg	N	N	N	N	N	N	L3	B2			N	N	N	N	N	N	N	N
M	CD	Neg	Y	N	N	N	N	N	L3	B2			N	N	N	N	N	Y	N	N
F	UC	Neg	N	N	N	N	N	N				E3	N	N	N	N	N	N	N	N
F	UC	Neg	N	N	N	N	N	N				E2	N	N	N	N	N	N	N	N
M	UC	Pos	N	N	N	N	N	N				E3	N	N	N	N	N	N	N	N
M	CD	Neg	Y	N	N	N	N	N	L3	B3			N	N	N	N	Y	N	N	N
M	UC	Neg	N	N	N	N	N	N				E3	N	N	N	N	N	N	N	N
F	UC	Neg	N	N	N	N	N	N				E2	N	N	N	N	N	N	N	N
M	UC	Neg	N	N	N	N	N	N				E3	Y	N	N	N	N	N	N	N
F	CD	Neg	N	N	N	N	N	N	L1	B1			Y	N	Y	N	N	N	N	N
F	UC	Neg	N	N	N	N	N	N				E2	Y	N	N	N	N	N	N	N
M	UC	Neg	N	N	Y	N	N	Y				E3	Y	Y	Y	N	N	N	N	N
F	UC	Neg	N	N	N	N	N	N				E1	Y	N	N	N	N	N	N	N
M	UC	Neg	Y	N	Y	N	N	Y				E3	Y	N	Y	N	N	Y	Y	N
M	UC	Neg	N	N	N	N	N	N				E3	N	N	N	N	N	N	N	N
M	UC	Neg	N	N	N	N	N	N				E3	Y	N	N	N	N	N	N	N
M	UC	Neg	N	N	N	N	N	N				E3	N	N	N	N	N	N	N	N
F	UC	Pos	N	N	N	N	Y	Y				E2	Y	N	N	N	N	N	N	N
M	CD	Neg	N	N	N	N	N	N	L1	B1			N	N	N	N	N	N	N	N
F	UC	Neg	Y	N	N	N	N	N				E3	Y	N	N	N	N	N	Y	N
F	UC	Neg	N	N	N	N	N	N				E3	Y	N	N	N	N	N	N	N
F	CD	Neg	Y	N	N	N	N	N	L3	B3	P		N	N	N	N	N	Y	N	N
F	CD	Neg	Y	N	N	N	N	N	L3	B2			N	N	N	N	N	N	Y	N
M	CD	Neg	Y	N	N	N	N	N	L2	B2	P		Y	N	Y	N	N	Y	N	N
M	CD	Neg	N	N	N	N	N	N	L1	B1			Y	N	N	N	N	N	N	N
M	UC	Neg	N	N	N	N	N	N				E1	Y	N	N	N	N	N	N	N
M	UC	Pos	N	N	N	N	N	N				E2	N	N	N	N	N	N	N	N
M	UC	Pos	Y	N	N	N	N	N				E3	N	N	N	N	N	N	Y	N
M	UC	Neg	N	N	N	N	N	N				E2	Y	Y	N	N	N	N	N	N
M	UC	Neg	N	N	N	N	N	N				E3	Y	N	N	N	N	N	N	N
M	CD	Neg	Y	N	N	N	N	N	L1	B3	P		Y	N	Y	N	Y	N	N	N
F	UC	Neg	Y	N	N	N	N	N				E3	N	N	N	N	Y	N	N	N
M	UC	Pos	Y	N	N	N	N	N				E3	Y	Y	Y	N	N	N	Y	N
F	UC	Neg	N	N	N	N	N	N				E1	Y	N	Y	N	N	N	N	N
F	UC	Neg	Y	N	N	N	N	N				E3	N	N	N	N	N	N	Y	N
M	UC	Neg	N	N	N	N	N	N				E2	N	N	N	N	N	N	N	N
F	UC	Pos	N	N	N	N	N	N				E1	Y	N	N	N	N	N	N	N
M	UC	Neg	N	N	N	N	N	N				E1	Y	N	N	N	N	N	N	N
M	UC	Neg	N	N	N	N	N	N				E1	N	N	N	N	N	N	N	N
F	UC	Neg	Y	N	N	N	N	N				E3	N	N	N	N	N	N	Y	N
M	UC	Neg	Y	N	N	N	N	N				E3	N	N	N	N	N	N	Y	N
F	UC	Pos	Y	N	Y	N	N	Y				E2	Y	N	N	N	N	N	Y	N
M	CD	Neg	Y	N	N	N	N	N	L3	B2	P		N	N	N	N	N	N	N	Y
M	CD	Neg	Y	N	N	N	N	N	L2	B2			N	N	N	N	N	N	Y	Y
M	UC	Neg	N	N	Y	N	N	Y				E2	Y	Y	Y	N	N	N	N	N
M	CD	Neg	Y	N	N	N	N	N	L4	B3			N	N	N	N	N	N	N	Y
M	UC	Neg	N	N	N	N	N	N				E2	N	N	N	N	N	N	N	N
M	CD	Neg	N	Y	N	N	N	Y	L3	B1			N	N	N	N	N	N	N	N
F	UC	Neg	N	N	N	N	N	N				E1	Y	N	N	N	N	N	N	N
M	UC	Neg	N	N	Y	N	N	Y				E1	Y	N	N	N	N	N	N	N
M	UC	Pos	N	N	N	N	N	N				E3	Y	N	N	N	N	N	N	N
F	CD	Neg	Y	N	Y	N	N	Y	L1	B2			N	N	N	N	N	N	N	Y
M	UC	Neg	N	N	N	N	N	N				E2	N	N	N	N	N	N	N	N
M	UC	Neg	N	N	N	N	N	N				E3	Y	N	N	N	N	N	N	N
F	UC	Pos	N	N	N	N	N	N				E3	Y	N	N	N	N	N	N	N
M	UC	Neg	N	N	N	N	N	N				E1	N	N	N	N	N	N	N	N
M	CD	Neg	Y	N	Y	N	N	Y	L1	B1			N	Y	Y	N	N	N	Y	N
M	UC	Neg	N	N	N	N	N	N				E2	Y	N	N	N	N	N	N	N
M	UC	Neg	N	N	N	N	N	N				E2	Y	N	N	N	N	N	N	N
F	CD	Neg	Y	N	N	N	N	N	L3	B2			Y	Y	Y	N	N	Y	N	N
M	CD	Neg	Y	N	N	N	N	N	L3	B1			Y	Y	Y	N	N	Y	N	Y
M	CD	Neg	N	Y	N	N	N	Y	L1	B1			Y	Y	Y	N	N	N	N	N
M	CD	Neg	Y	N	N	N	N	N	L3	B2			Y	Y	Y	N	Y	Y	N	N
F	CD	Neg	Y	N	N	N	N	N	L3	B2			Y	Y	Y	N	N	Y	N	Y
M	UC	Neg	Y	N	N	N	N	N				E2	Y	Y	N	N	N	Y	Y	N
M	UC	Neg	N	N	N	N	N	N				E1	Y	N	N	N	N	N	N	N
F	CD	Neg	N	N	N	N	N	N	L1	B1			Y	Y	Y	N	N	N	N	N
F	CD	Neg	Y	N	N	N	N	N	L1	B3			Y	Y	N	N	N	Y	Y	N
M	CD	Neg	Y	N	N	N	N	N	L3	B2			N	N	Y	N	Y	N	Y	Y
F	CD	Neg	Y	N	N	N	N	N	L1	B2			Y	Y	N	N	N	Y	N	N
M	CD	Neg	N	N	N	N	N	N	L3	B3			N	Y	Y	N	N	N	N	N
M	UC	Neg	Y	N	N	N	N	N				E3	Y	Y	N	N	N	N	Y	N
F	CD	Neg	Y	N	N	N	N	N	L4	B3			Y	Y	Y	N	N	Y	N	N
F	UC	Neg	N	N	N	N	N	N				E3	Y	Y	Y	N	N	N	N	N
M	CD	Neg	N	N	N	N	N	N	L1	B1			Y	N	N	N	N	N	N	N
F	CD	Neg	Y	N	N	N	N	N	L2	B2			N	N	Y	N	N	Y	Y	N
F	UC	Neg	N	Y	N	N	N	Y				E2	Y	N	N	N	N	N	N	N
M	UC	Neg	N	N	N	N	N	N				E2	Y	N	N	N	N	N	N	N
M	UC	Neg	Y	N	N	N	N	N				E3	Y	Y	Y	N	N	Y	N	N
M	CD	Neg		N	N	N	N	N	L3	B2			N	N	N	N	N	N	N	N
M	UC	Neg	Y	N	N	N	N	N				E2	Y	Y	Y	N	N	Y	Y	Y
M	UC	Neg	N	N	N	N	N	N				E2	Y	Y	N	N	N	N	N	N
